# Supplementary material for: Associations Between Elevated Anticardiolipin IgG, Thrombocytopenia, and Combined Diabetes–Hypertension Etiology in Hemodialysis Patients
Source: J Clin Med. 2026 Apr 24;15(9):3269. doi: 10.3390/jcm15093269 (PMC13163862; doi:10.3390/jcm15093269)
Supplement: Supplementary file 1 [file jcm-15-03269-s001.zip]

Archive with 1 entries (1 files):
- jcm-4228758-supplementary.pdf
